# Supplementary material for: Polyketone-Based Anion-Exchange Membranes for Alkaline Water Electrolysis
Source: Polymers (Basel). 2023 Apr 25;15(9):2027. doi: 10.3390/polym15092027 (PMC10180749; doi:10.3390/polym15092027)
Supplement: Supplementary file 1 [file polymers-15-02027-s001.zip]

Archive with 1 entries (1 files):
- polymers-2302463-supplementary.pdf
